# Supplementary material for: Modeling the Impact of COVID-19 Vaccination in Lebanon: A Call to Speed-Up Vaccine Roll Out
Source: Vaccines (Basel). 2021 Jun 25;9(7):697. doi: 10.3390/vaccines9070697 (PMC8310257; doi:10.3390/vaccines9070697)
Supplement: Supplementary file 1 [file vaccines-09-00697-s001.zip]

Archive with 1 entries (1 files):
- vaccines-1257024-SI.pdf
